# Supplementary material for: Long‐Term Effects of Xenotransplantation of Human Enteric Glia in an Immunocompetent Rat Model of Acute Brain Injury
Source: Adv Sci (Weinh). 2026 Jan 26;13(12):e03362. doi: 10.1002/advs.202503362 (PMC12948187; doi:10.1002/advs.202503362)
Supplement: Supplementary file 2 — Supplemental Data [file ADVS-13-e03362-s001.zip]

Archive with 1 entries (1 files):
- scoring-sheet_rats.xlsx
