# Supplementary material for: Long‐Term Effects of Xenotransplantation of Human Enteric Glia in an Immunocompetent Rat Model of Acute Brain Injury
Source: Adv Sci (Weinh). 2026 Jan 26;13(12):e03362. doi: 10.1002/advs.202503362 (PMC12948187; doi:10.1002/advs.202503362)
Supplement: Supplementary file 2 — Supplemental Data [file ADVS-13-e03362-s001.zip › scoring-sheet_rats.xlsx]

## Sheet: Grille_scoring
SCORING GRID for experimental procedures
Project number:				Experimenter:																						ID Rats:
dose/application/volume:
Start date:
End date:
Frequency of observation:				Enter the corresponding number in each box
		Date					Date					Date					Date					Date					Date					Date					Date					Date					Date
I. ASPECT (physical condition, coat and skin condition, discharge, eyes, mouth, other)	SCORE
Normal	0
Slight alteration	1
Strong alteration	2
Very strong alteration	3
II. BODY FUNCTIONS (breathing, other)
Normal	0
Slight alteration	1
Strong alteration	2
Very strong alteration	3
III. BEHAVIOR (social interaction, posture and mobility, undesirable behaviors, other)
Normal	0
Slight alteration	1
Strong alteration	2
Very strong alteration	3
IV. ADJUSTEMENT SCORE
If a score of 3 is recorded more than once, add 2 points for each 3	2-6
TOTAL SCORE
IV. WEIGHT
Initial weight
Normal	0
loss or gain <10%	1
loss or gain 10-20%	2
loss or gain >20%	3
VI. SPECIFIC INDICATORS OF THE PROCEDURE
Normal	0
Slight alteration	1
Strong alteration	2
Very strong alteration	3
TOTAL SCORE		0	0	0	0	0	0	0	0	0	0	0	0	0	0	0	0	0	0	0	0	0	0	0	0	0	0	0	0	0	0	0	0	0	0	0	0	0	0	0	0	0	0	0	0	0	0	0	0
Name and signature of the person responsible for supervising the animals
Weight loss >20% alone should stop the procedure (weighing animals before the procedure) to obtain the reference value
Scoring grid evaluation
Total score 0-3: Normal		Total score 4-7: Observe carefully, consider using a painkiller																Total score 8-11: Suffering: plan a method of relief, observe more regularly. Consider euthanasia or veterinary advice																					Total score 12-15: Severe suffering. End of the procedure by euthanasia of the animal
[truncated: 7 more columns]
